# Supplementary material for: Highest Plasma Phenylalanine Levels in (Very) Premature Infants on Intravenous Feeding; A Need for Concern
Source: PLoS One. 2015 Sep 21;10(9):e0138532. doi: 10.1371/journal.pone.0138532 (PMC4577102; doi:10.1371/journal.pone.0138532)
Supplement: S1 Dataset — (XLS) [file pone.0138532.s001.xls]

## Sheet: S1_Dataset
Outcome	Male_gender	Gestational_age	Extraction_days	Feeding_method
78.702	1	3	1	1
78.702	1	3	1	2
84.756	1	3	1	3
84.756	1	3	1	1
72.648	1	3	1	1
60.54	0	3	1	3
78.702	1	3	1	1
72.648	0	3	1	2
84.756	1	3	1	1
72.648	1	3	1	3
72.648	0	3	1	2
84.756	1	3	1	1
84.756	0	3	1	2
66.594	0	3	1	1
54.486	0	3	1	1
60.54	1	3	1	1
60.54	1	3	1	1
12.108	1	3	1	1
30.27	1	3	1	1
48.432	1	3	1	2
54.486	0	3	1	1
18.162	0	3	1	1
66.594	0	3	1	1
60.54	1	3	1	2
84.756	0	3	1	1
78.702	1	3	1	2
54.486	0	3	1	3
30.27	1	3	1	1
54.486	1	3	1	1
78.702	1	3	1	1
60.54	0	3	1	2
96.864	1	3	1	3
78.702	1	3	1	3
48.432	1	3	1	1
78.702	0	3	1	1
48.432	1	3	1	3
60.54	0	3	1	1
48.432	0	3	1	1
60.54	1	3	1	2
72.648	0	3	1	1
66.594	1	3	1	1
18.162	1	3	1	3
66.594	1	3	1	1
72.648	1	3	1	2
66.594	1	3	1	1
60.54	0	3	1	2
48.432	0	3	1	1
54.486	0	3	1	1
54.486	1	3	1	1
36.324	0	3	1	3
78.702	0	3	1	1
66.594	0	3	1	1
48.432	0	3	1	1
54.486	1	3	1	1
60.54	0	3	1	2
36.324	1	3	1	1
60.54	0	3	1	1
60.54	0	3	1	1
42.378	0	3	1	1
42.378	1	3	1	1
48.432	0	3	1	1
54.486	1	3	1	1
48.432	1	3	1	3
36.324	0	3	1	3
66.594	0	3	1	1
42.378	1	3	1	1
48.432	0	3	1	1
66.594	0	3	1	1
84.756	0	3	1	1
90.81	1	3	1	1
42.378	1	3	1	1
48.432	1	3	1	1
78.702	1	3	1	1
78.702	0	3	1	1
78.702	1	3	0	1
90.81	1	3	1	1
54.486	1	3	1	2
66.594	0	3	1	3
30.27	1	3	1	1
72.648	1	3	1	1
60.54	0	3	1	2
60.54	1	3	1	1
90.81	0	3	1	1
6.054	0	3	1	1
72.648	1	3	1	1
96.864	1	3	1	1
66.594	1	3	1	1
54.486	1	3	1	2
96.864	0	3	1	2
84.756	0	3	1	2
60.54	1	3	1	1
60.54	0	3	1	1
48.432	0	3	1	1
84.756	1	3	1	1
84.756	1	3	1	1
78.702	1	3	1	1
84.756	1	3	1	1
66.594	1	3	1	3
36.324	1	3	1	1
90.81	0	3	1	1
108.972	1	3	1	1
78.702	0	3	1	1
42.378	0	3	1	1
96.864	0	3	1	1
78.702	0	3	1	1
54.486	0	3	1	1
48.432	0	3	1	1
30.27	1	3	1	3
60.54	1	3	1	1
90.81	0	3	1	1
121.08	0	3	1	1
90.81	0	3	1	1
72.648	0	3	1	1
42.378	0	3	1	1
78.702	0	3	1	2
60.54	1	3	1	1
84.756	1	3	1	1
54.486	1	3	1	1
66.594	1	3	1	1
54.486	1	3	1	3
54.486	1	3	1	1
72.648	1	3	1	1
24.216	1	3	1	1
48.432	0	3	1	1
54.486	1	3	1	1
72.648	1	3	1	1
72.648	0	3	1	1
36.324	0	3	1	1
72.648	1	3	1	2
60.54	1	3	1	1
90.81	1	3	1	1
66.594	0	3	1	1
78.702	1	3	1	1
66.594	0	3	1	1
72.648	1	3	1	1
66.594	0	3	1	2
36.324	1	3	1	1
66.594	1	3	1	1
36.324	1	3	1	1
42.378	0	3	1	1
84.756	1	3	1	1
66.594	0	3	1	1
54.486	0	3	1	2
78.702	0	3	1	1
54.486	0	3	1	1
72.648	1	3	1	1
72.648	0	3	1	1
84.756	1	3	1	1
72.648	0	3	1	1
78.702	1	3	1	1
42.378	1	3	1	1
60.54	1	3	1	1
66.594	0	3	1	1
84.756	1	3	1	1
54.486	0	3	1	1
42.378	1	3	1	1
54.486	0	3	1	1
66.594	0	3	1	1
60.54	0	3	1	1
78.702	0	3	1	1
48.432	0	3	1	1
72.648	0	3	1
48.432	0	3	1	1
66.594	0	3	1	3
72.648	1	3	1	1
66.594	1	3	1	2
66.594	0	3	1	1
72.648	0	3	1	1
42.378	1	3	1	1
78.702	0	3	1	1
54.486	1	3	1	1
48.432	1	3	1	1
30.27	0	3	1	1
90.81	0	3	1	3
72.648	0	3	1	1
72.648	0	3	1	1
54.486	0	3	1	3
60.54	0	3	1	1
42.378	1	3	1	1
60.54	0	3	1	3
72.648	0	3	1	1
30.27	1	3	1	1
36.324	1	3	1	1
66.594	1	3	1	1
66.594	1	3	1	3
78.702	1	3	1	1
84.756	0	3	1	1
72.648	1	3	1	2
54.486	1	3	1	1
60.54	1	3	1	1
30.27	1	3	1	3
72.648	0	3	1	1
48.432	0	3	1	1
78.702	1	3	1	2
72.648	0	3	1	2
60.54	0	3	1	1
60.54	1	3	1	3
66.594	1	3	1	1
48.432	1	3	1	3
54.486	0	3	1	1
60.54	0	3	0	1
30.27	1	3	1	1
66.594	1	3	1	1
90.81	1	3	1	2
66.594	0	3	1	1
48.432	1	3	1	1
60.54	0	3	1	2
36.324	1	3	1	3
60.54	1	3	1	1
60.54	0	3	1	3
48.432	0	3	1	1
66.594	0	3	1	1
96.864	0	3	1	2
78.702	0	3	1	1
54.486	0	3	1	3
60.54	0	3	1	1
54.486	1	3	1	1
48.432	1	3	1	1
78.702	0	3	1	1
36.324	1	3	1	1
36.324	1	3	1	2
72.648	0	3	1	1
66.594	1	3	1	1
60.54	1	3	1	3
60.54	1	3	1	2
90.81	1	3	1	2
12.108	1	3	1	3
42.378	1	3	1	3
66.594	0	3	1	1
36.324	1	3	1	1
72.648	0	3	1	1
84.756	1	3	1	1
48.432	1	3	1	1
66.594	0	3	1	1
90.81	1	3	1	1
60.54	0	3	1	1
36.324	0	3	1	1
78.702	1	3	1	1
30.27	1	3	1	1
66.594	1	3	1	2
115.026	1	3	1	1
42.378	1	3	1	3
84.756	1	3	1	1
78.702	1	3	1	1
72.648	0	3	1	2
66.594	1	3	1	3
72.648	0	3	1	3
78.702	1	3	1	1
66.594	1	3	1	1
48.432	0	3	1	1
60.54	1	3	1	1
54.486	0	3	1	3
54.486	0	3	1	1
36.324	0	3	1	1
90.81	1	3	1	1
72.648	1	3	1	1
30.27	1	3	1	1
72.648	1	3	1	1
36.324	0	3	1	1
60.54	0	3	1	1
90.81	1	3	1	1
60.54	0	3	1	1
42.378	1	3	1	2
48.432	1	3	1	1
54.486	1	3	1	2
60.54	1	3	1	1
102.918	0	3	1	3
60.54	1	3	1	1
72.648	0	3	1	1
48.432	1	3	1	1
48.432	1	3	1	1
54.486	0	3	1	1
66.594	0	3	1	1
66.594	0	3	1	1
12.108	1	3	1	2
72.648	0	3	1	2
54.486	0	3	1	1
72.648	1	3	1	1
102.918	0	3	1	2
72.648	1	3	1	1
66.594	1	3	1	1
54.486	1	3	1	1
78.702	1	3	1	1
78.702	0	3	1	1
84.756	1	3	1	1
48.432	1	3	1	2
66.594	0	3	1	1
72.648	0	3	1	1
36.324	0	3	1	1
66.594	0	3	1	3
78.702	0	3	1	1
72.648	0	3	1	1
84.756	0	3	1	1
54.486	0	3	1	3
54.486	0	3	1	1
42.378	1	3	1	1
72.648	0	3	1	1
36.324	1	3	1	1
36.324	1	3	1	1
78.702	1	3	1	1
60.54	1	3	1	1
66.594	1	3	1	1
54.486	1	3	1	1
54.486	1	3	1	2
54.486	0	3	1	1
54.486	0	3	1	1
66.594	1	3	1	1
24.216	0	3	1
24.216	0	3	1	3
90.81	1	3	1	1
36.324	0	3	1	2
54.486	0	3	1	1
24.216	0	3	1	3
72.648	1	3	1	1
42.378	1	3	1	1
30.27	0	3	1	1
54.486	0	3	1	1
84.756	1	3	1	1
66.594	0	3	1	2
48.432	0	3	1	1
72.648	0	3	1	1
66.594	0	3	1	2
66.594	1	3	1	1
60.54	0	3	1	1
72.648	1	3	1	1
90.81	0	3	1	1
48.432	1	3	1	1
72.648	0	3	1	1
48.432	0	3	1	1
60.54	0	3	1	1
66.594	0	3	1	1
90.81	0	3	1	1
84.756	1	3	1	1
48.432	0	3	1	2
48.432	1	3	1	1
66.594	0	3	1	2
42.378	1	3	1	1
54.486	0	3	1	1
48.432	1	3	1	1
48.432	1	3	1	1
96.864	1	3	1	2
96.864	0	3	1	1
78.702	0	3	1	1
78.702	0	3	1	1
72.648	0	3	1	2
78.702	0	3	1	1
42.378	1	3	1	2
30.27	0	3	1	1
84.756	1	3	1	1
72.648	0	3	1	1
42.378	1	3	1	1
84.756	1	3	1	1
12.108	0	3	1	1
30.27	1	3	1	1
60.54	0	3	1	2
54.486	0	3	1	1
72.648	0	3	1	1
54.486	1	3	1	1
66.594	1	3	1	1
102.918	1	3	1	1
36.324	0	3	1	1
60.54	1	3	1	1
72.648	1	3	1	3
72.648	0	3	1	1
60.54	0	3	1	1
54.486	1	3	1	1
36.324	0	3	1	1
108.972	0	3	1	1
60.54	0	3	1	1
60.54	0	3	1	1
90.81	1	3	1	1
54.486	0	3	1	1
60.54	1	3	1	1
48.432	0	3	1	1
96.864	0	3	1	1
72.648	1	3	1	2
48.432	0	3	1	1
84.756	1	3	1	1
84.756	0	3	0	1
78.702	0	3	1	2
60.54	0	3	1	3
48.432	0	3	1	1
42.378	1	3	1	2
84.756	1	3	1	2
54.486	1	3	1	1
84.756	0	3	1	1
84.756	0	3	1	1
72.648	1	3	1	3
66.594	0	3	1	1
48.432	1	3	1	1
66.594	1	3	1	1
48.432	0	3	1	1
36.324	1	3	1	1
30.27	0	3	1	1
66.594	0	3	1	1
84.756	0	3	1	1
72.648	1	3	1	1
66.594	0	3	0	1
66.594	1	3	1	1
42.378	1	3	0	1
48.432	0	3	1	1
84.756	0	3	1	2
115.026	1	3	1	3
96.864	0	3	1	1
66.594	1	3	1	2
42.378	0	3	1	1
48.432	1	3	1	1
54.486	1	3	1	1
42.378	0	3	1	1
48.432	1	3	1	2
48.432	1	3	1	1
96.864	1	3	1	1
72.648	0	3	1	2
66.594	0	3	1	1
24.216	0	3	1	1
78.702	0	3	1	3
66.594	1	3	1	1
72.648	1	3	1	1
54.486	0	3	1	1
60.54	0	3	1	1
54.486	1	3	1	3
54.486	1	3	1	3
18.162	1	3	1	1
72.648	1	3	1	1
78.702	0	3	1	1
84.756	0	3	1	1
54.486	1	3	1	1
66.594	1	3	1	3
60.54	0	3	1	3
78.702	1	3	1	1
60.54	1	3	1	1
78.702	0	3	1	1
60.54	0	3	1	3
54.486	0	3	1	1
54.486	1	3	1	1
66.594	1	3	1	1
78.702	0	3	1	1
30.27	1	3	1	1
30.27	0	3	1	3
36.324	0	3	1	1
60.54	0	3	1	1
60.54	0	3	1	3
78.702	1	3	0	1
66.594	0	3	1	1
42.378	0	3	1	2
60.54	0	3	1	1
12.108	0	3	1	1
90.81	1	3	1	2
84.756	0	3	1	1
54.486	1	3	1	3
60.54	0	3	1	1
60.54	0	3	1	1
66.594	1	3	1	1
90.81	0	3	1	1
60.54	0	3	1	1
84.756	1	3	1	1
54.486	0	3	1	1
48.432	1	3	1	1
54.486	1	3	1	2
60.54	0	3	1	1
84.756	0	3	1	1
60.54	0	3	1	2
18.162	1	3	1	1
18.162	0	3	1	1
66.594	0	3	1	1
78.702	1	3	1
72.648	1	3	1	1
78.702	0	3	1	1
6.054	0	3	1	1
48.432	1	3	1	1
60.54	1	3	1	1
66.594	0	3	1	1
84.756	1	3	1	1
96.864	0	3
78.702	1	3	1	1
60.54	1	3	1	1
84.756	0	3	1	1
66.594	0	3	1	1
36.324	0	3	1	1
78.702	1	3	1	2
54.486	0	3	1
24.216	0	3	1	1
36.324	0	3	1	1
90.81	0	3	1	1
30.27	1	3	1	1
48.432	1	3	1	1
60.54	1	3	1	1
36.324	1	3	1	1
78.702	1	3	1
66.594	0	3	1	1
54.486	1	3	0	3
54.486	0	3	1	1
36.324	1	3	1	1
108.972	1	3	1	2
96.864	1	3	1	1
90.81	0	3	1	1
54.486	0	3	1	2
24.216	0	3	1	1
12.108	1	3	1	1
24.216	0	3	1	1
24.216	1	3	1	1
42.378	1	3	1	1
60.54	0	3	1	2
84.756	1	3	1	1
66.594	1	3	1	1
78.702	0	3	1	1
72.648	1	3	1	1
72.648	0	3	1	3
36.324	0	3	1	1
72.648	1	3	1	1
78.702	1	3	1	1
24.216	0	3	1	1
78.702	0	3	1	1
54.486	0	3	1	1
84.756	1	3	1	3
54.486	1	3	1	1
42.378	0	3	1	1
36.324	1	3	1	1
78.702	0	3	1	1
60.54	0	3	1	1
66.594	0	3	1	1
60.54	1	3	1	1
66.594	0	3	1	1
54.486	0	3	1	1
60.54	1	3	1	1
54.486	1	3	1	1
54.486	1	3	1	1
72.648	0	3	1	2
54.486	0	3	1	1
54.486	0	3	1	1
36.324	1	3	1	1
30.27	0	3	1	1
48.432	1	3	1	3
54.486	1	3	1	1
66.594	0	3	1	1
48.432	1	3	1	1
42.378	0	3	1	2
60.54	1	3	1	1
54.486	0	3	1	1
84.756	0	3	1	1
78.702	1	3	1	3
60.54	1	3	1	1
54.486	1	3	1	1
66.594	0	3	1	1
66.594	1	3	1
72.648	0	3	1	1
54.486	0	3	1	2
54.486	0	3	1	3
48.432	0	3	1	2
42.378	1	3	1	1
42.378	0	3	1	1
42.378	0	3	1	3
42.378	1	3	1	1
60.54	0	3	1	1
66.594	0	3	1	2
78.702	0	3	1	1
66.594	0	3	1	1
66.594	0	3	1	1
78.702	0	3	1	1
60.54	0	3	1	1
48.432	1	3	1	1
60.54	0	3	1	1
36.324	1	3	1	1
66.594	1	3	1	1
12.108	0	3	1	3
60.54	1	3	1	1
48.432	1	3	1	1
42.378	0	3	1	3
54.486	0	3	1	1
60.54	0	3	1	1
60.54	1	3	1	2
72.648	1	3	1	1
42.378	0	3	1	1
60.54	1	3	1	1
12.108	0	3	1	1
18.162	1	3	1	3
54.486	1	3	1	1
54.486	1	3	1	1
54.486	0	3	1	1
54.486	1	3	1	1
30.27	0	3	1	1
48.432	1	3	1	1
54.486	1	3	1	3
54.486	1	3	1	1
54.486	0	3	1	1
60.54	0	3	1	1
78.702	1	3	1	1
54.486	1	3	1	1
36.324	1	3	1	1
54.486	1	3	1	1
42.378	1	3	1	1
54.486	1	3	1	3
30.27	0	3	1	1
48.432	0	3	1	1
48.432	0	3	1	1
48.432	0	3	1
72.648	0	3	1	1
72.648	0	3	1	2
78.702	0	3	1	1
42.378	1	3	1	1
72.648	0	3	1	1
54.486	0	3	1	1
54.486	1	3	1	3
60.54	1	3	1	1
78.702	0	3	1	1
60.54	1	3	1	1
66.594	1	3	1	1
66.594	0	3	1	1
48.432	1	3	1	1
60.54	0	3	1
66.594	1	3	1	3
66.594	0	3	1	1
66.594	0	3	0	3
78.702	1	3	1	3
72.648	0	3	1	1
66.594	0	3	1	1
36.324	1	3	1	1
42.378	0	3	1	1
66.594	1	3	1	1
66.594	1	3	1	1
30.27	0	3	1	1
24.216	1	3	1	1
60.54	1	3	1	3
54.486	0	3	1	1
42.378	1	3	1	1
54.486	1	3	1	3
60.54	0	3	1	1
54.486	0	3	1	1
42.378	0	3	1	1
48.432	0	3	1	1
48.432	1	3	1	1
96.864	0	3	1	1
54.486	1	3	1	1
48.432	1	3	1	1
54.486	0	3	1	1
66.594	1	3	1	1
36.324	1	3	1	1
78.702	0	3	1	3
96.864	1	3	1	3
90.81	0	3	1	1
84.756	0	3	1	1
78.702	1	3	1	2
96.864	1	3	1	1
66.594	1	3	1	1
48.432	1	3	1	1
30.27	0	3	1	1
72.648	0	3	1	1
42.378	1	3	1	1
36.324	0	3	1	1
54.486	1	3	1	2
60.54	0	3	1	1
54.486	0	3	1	1
48.432	0	3	1	1
42.378	0	3	1	1
42.378	1	3	1	2
60.54	0	3	1	2
84.756	0	3	1	1
54.486	1	3	1	3
96.864	1	3	1	1
78.702	1	3	1	1
66.594	1	3	1	1
72.648	0	3	1	1
72.648	0	3	1	3
66.594	0	3	1	1
66.594	0	3	1
78.702	1	3	1	1
66.594	0	3	1	1
60.54	1	3	1	3
72.648	1	3	1	3
72.648	1	3	1	1
48.432	1	3	1	1
66.594	1	3	1	1
78.702	1	3	1	2
72.648	1	3	1	3
66.594	0	3	1	1
78.702	1	3	1	3
60.54	0	3	1	3
54.486	1	3	1	1
108.972	0	3	1	3
66.594	1	3	1	1
72.648	1	3	1	3
60.54	0	3	1	1
48.432	1	3	1	1
66.594	1	3	1	1
60.54	1	3	1	1
90.81	0	3	1	1
72.648	1	3	1	1
84.756	1	3	1	1
96.864	1	3	1	1
84.756	0	3	1	1
66.594	1	3	0	1
66.594	0	3	1	3
72.648	1	3	1	1
72.648	0	3	1	1
60.54	1	3	1	1
66.594	0	3	1	1
90.81	0	3	1	2
66.594	0	3	1	1
72.648	0	3	1	1
72.648	1	3	1	1
72.648	1	3	1	1
72.648	1	3	1	1
72.648	1	3	1	1
54.486	1	3	1	1
54.486	1	3	1	2
54.486	0	3	1	1
54.486	0	3	1	1
66.594	1	3	1	3
102.918	1	3	1	1
96.864	0	3	1	2
84.756	0	3	1	1
102.918	1	3	1	1
36.324	1	3	1	2
48.432	0	3	1	1
102.918	0	3	1	2
72.648	1	3	1	1
60.54	1	3	1	2
72.648	0	3	1	1
66.594	1	3	1	1
30.27	0	3	1	1
72.648	1	3	1	2
48.432	0	3	1	1
30.27	1	3	1	1
66.594	1	3	1	1
60.54	0	3	1	1
90.81	1	3	1	1
66.594	1	3	1	3
42.378	1	3	1	1
54.486	0	3	1	2
24.216	1	3	1	3
24.216	1	3	1	2
36.324	1	3	1	1
24.216	0	3	1	1
12.108	0	3	1	2
18.162	0	3	1	1
30.27	1	3	1	1
30.27	0	3	1	1
42.378	1	3	1	3
66.594	0	3	1	1
24.216	0	3	1	1
54.486	1	3	1	1
48.432	1	3	1	1
78.702	0	3	1	1
54.486	0	3	1	1
48.432	1	3	1	1
60.54	1	3	1	1
72.648	0	3	1	1
84.756	0	3	1	1
66.594	0	3	1	1
60.54	1	3	1	1
78.702	0	3	1	1
42.378	0	3	1	2
54.486	0	3	1	1
60.54	1	3	1	1
42.378	1	3	1	1
36.324	0	3	1	1
60.54	1	3	1	1
42.378	0	3	1	1
78.702	1	3	1	1
78.702	0	3	1	1
78.702	0	3	1	1
72.648	1	3	1	1
72.648	1	3	1	3
90.81	0	3	1	1
90.81	0	3	1	1
84.756	1	3	1	1
72.648	0	3	1	1
90.81	1	3	1	2
84.756	1	3	1	2
66.594	0	3	1	2
48.432	0	3	1	1
54.486	0	3	1	3
36.324	0	3	1	1
78.702	0	3	1	1
42.378	1	3	1	1
48.432	1	3	1	1
54.486	1	3	1	1
72.648	0	3	1	1
84.756	1	3	1	1
42.378	0	3	1	1
42.378	0	3	1	1
78.702	0	3	1	2
42.378	1	3	1	2
54.486	1	3	1	1
66.594	0	3	1	1
96.864	0	3	1	1
84.756	0	3	1	3
54.486	0	3	1	1
66.594	1	3	1	1
48.432	1	3	1	2
24.216	0	3	1	1
108.972	0	3	1	3
66.594	1	3	1	1
72.648	0	3	1	1
60.54	0	3	1	1
42.378	0	3	1	1
72.648	1	3	1	2
66.594	1	3	1	1
78.702	0	3	1	1
66.594	1	3	1	1
6.054	1	3	1	3
96.864	1	3	1	1
48.432	0	3	1	1
84.756	1	3	1	1
48.432	0	3	1	1
72.648	1	3	1	2
96.864	0	3	1	1
84.756	0	3	1	1
102.918	0	3	1	1
84.756	0	3	1	1
78.702	0	3	1	1
48.432	1	3	1	1
66.594	0	3	1	3
90.81	1	3	1	2
78.702	0	3	1	1
48.432	1	3	1	3
90.81	1	3	1	1
108.972	1	3	1	1
54.486	0	3	1	1
78.702	0	3	1	1
78.702	0	3	1	2
36.324	1	3	1	2
48.432	0	3	1	3
78.702	1	3	1	1
84.756	0	3	1	1
72.648	1	3	1	1
54.486	1	3	1	1
66.594	1	3	1	1
36.324	0	3	1	1
54.486	0	3	1	1
66.594	1	3	1	1
90.81	0	3	1	1
72.648	0	3	1	1
60.54	1	3	1	1
66.594	1	3	1	1
60.54	1	3	1	3
60.54	1	3	1	1
60.54	0	3	1	3
36.324	0	3	1	1
72.648	1	3	1	1
72.648	0	3	1	2
54.486	1	3	1	1
36.324	0	3	1	1
66.594	1	3	1	1
60.54	0	3	1	2
60.54	0	3	1	1
36.324	0	3	1	1
54.486	1	3	1	1
78.702	0	3	1	1
36.324	0	3	1	1
66.594	1	3	1	1
66.594	0	3	1	3
66.594	1	3	1	1
	0	3	1	1
42.378	1	3	1	2
72.648	0	3	1	3
66.594	0	3	1	1
90.81	0	3	1	1
72.648	1	3	1	1
72.648	0	3	1	1
78.702	0	3	1	3
72.648	0	3	1	1
66.594	1	3	1	1
72.648	1	3	1	1
66.594	0	3	1	3
24.216	0	3	1	1
30.27	1	3	1	1
48.432	1	3	1	1
30.27	0	3	1	1
42.378	1	3	1	1
66.594	1	3	1	1
54.486	1	3	1	2
66.594	0	3	1	1
54.486	0	3	1	1
108.972	1	3	1	3
78.702	0	3	1	3
84.756	0	3	1	3
36.324	1	3	1	1
36.324	0	3	1	1
48.432	0	3	1	1
60.54	1	3	1	1
78.702	1	3	1	1
42.378	1	3	1	1
66.594	1	3	1	2
72.648	0	3	1	1
78.702	1	3	1	2
60.54	0	3	1	3
60.54	1	3	1	3
54.486	0	3	1	1
18.162	1	3	1	1
66.594	1	3	1	1
54.486	0	3	1	1
66.594	1	3	1	1
84.756	1	3	1	1
66.594	0	3	1	1
42.378	1	3	1	1
54.486	1	3	1	1
60.54	0	3	1	1
36.324	0	3	1	3
72.648	0	3	1	2
78.702	0	3	1	1
66.594	0	3	1	1
48.432	0	3	1	1
42.378	1	3	1	2
66.594	0	3	1	1
108.972	0	3	1	1
54.486	0	3	1	1
48.432	1	3	1	1
60.54	1	3	1	2
48.432	0	3	1	1
78.702	1	3	1	2
54.486	0	3	1	1
72.648	1	3	1	1
90.81	0	3	0	1
36.324	0	3	1	1
60.54	0	3	1	1
42.378	1	3	1	1
54.486	1	3	1
84.756	1	3	1	1
60.54	0	3	1	1
48.432	0	3	1	3
90.81	1	3	1	1
115.026	1	3	1	3
72.648	1	3	1	1
60.54	1	3	1	3
84.756	0	3	1	1
42.378	0	3	1	1
90.81	1	3	1	1
60.54	1	3	1	3
66.594	0	3	1
72.648	1	3	1	3
42.378	0	3	1	2
84.756	1	3	0	1
48.432	0	3	1	1
24.216	0	3	1	3
60.54	1	3	1	1
42.378	0	3	1	1
60.54	0	3	1	2
54.486	0	3	1	1
60.54	1	3	1	1
66.594	1	3	1	1
54.486	0	3	1	1
72.648	1	3	1	1
84.756	0	3	1	1
72.648	1	3	1	1
66.594	0	3	1	1
90.81	0	3	1	1
42.378	1	3	1	1
36.324	1	3	1	1
78.702	1	3	0	1
90.81	1	3	1	1
96.864	0	3	1	1
36.324	0	3	1	2
18.162	0	3	1	1
66.594	0	3	1	1
78.702	1	3	1	1
48.432	1	3	1	1
60.54	1	3	1	1
54.486	1	3	1	3
60.54	0	3	1	1
66.594	1	3	1	1
78.702	0	3	1	1
72.648	0	3	1	3
84.756	1	3	1	1
108.972	0	3	1	1
78.702	1	3	1	2
78.702	0	3	1	1
90.81	1	3	1	1
78.702	1	3	1	1
54.486	1	3	1	1
66.594	0	3	1	1
72.648	1	3	1	1
42.378	0	3	0	1
72.648	1	3	1	1
60.54	1	3	1	2
78.702	1	3	1	1
60.54	0	3	1	1
78.702	1	3	1	1
48.432	0	3	1	1
12.108	1	3	1	1
24.216	1	3	1	1
42.378	1	3	1	1
54.486	0	3	1	2
66.594	0	3	1	1
78.702	0	3	1	1
90.81	1	3	1	1
72.648	0	3	1	1
66.594	1	3	1	1
66.594	1	3	1	2
90.81	1	3	1	1
54.486	0	3	1	1
36.324	0	3	1	1
78.702	1	3	0	1
48.432	0	3	1	1
48.432	0	3	1	1
42.378	1	3	1	3
42.378	0	3	1	1
24.216	1	3	1	3
30.27	0	3	1	2
66.594	1	3	1	1
36.324	1	3	1	1
72.648	1	3	1	1
54.486	1	3	1	1
54.486	1	3	1	1
48.432	0	3	1	3
90.81	1	3	1	1
42.378	1	3	1	1
78.702	1	3	1	3
72.648	0	3	1	1
66.594	0	3	1	3
96.864	1	3	1	1
84.756	1	3	1	1
36.324	1	3	1	1
84.756	0	3	1	1
60.54	1	3	1	1
66.594	0	3	1	3
54.486	0	3	1	2
84.756	0	3	1	1
78.702	1	3	1	1
78.702	0	3	1	3
84.756	0	3	1	3
78.702	0	3	1	1
66.594	0	3	1	1
72.648	1	3	1	1
66.594	0	3	1	1
84.756	0	3	1	2
90.81	0	3	1	1
60.54	1	3	1	3
72.648	0	3	1	1
36.324	0	3	1	1
42.378	0	3	1	1
30.27	1	3	1	1
72.648	1	3	1	2
78.702	1	3	1	1
72.648	1	3	1	3
60.54	0	3	1	1
60.54	0	3	1	1
66.594	0	3	1	1
36.324	1	3	1	1
42.378	0	3	1	1
18.162	0	3	1	2
42.378	0	3	1	1
96.864	0	3	1	1
42.378	1	3	1	1
66.594	1	3	1	1
60.54	1	3	1	1
48.432	0	3	1	1
18.162	1	3	1	1
72.648	0	3	1	1
42.378	1	3	1	3
60.54	1	3	1	1
66.594	1	3	1	1
12.108	0	3	1	1
72.648	0	3	1	3
66.594	1	3	1	1
78.702	1	3	1	1
36.324	1	3	1	1
18.162	1	3	1	1
42.378	0	3	1	1
66.594	1	3	1	1
102.918	0	3	1	1
78.702	0	3	1	1
66.594	0	3	1	2
66.594	1	3	1	1
54.486	1	3	1	1
42.378	0	3	1	1
48.432	0	3	1	1
48.432	0	3	1	1
36.324	0	3	1	1
42.378	0	3	1
66.594	0	3	1	1
42.378	1	3	1	1
48.432	0	3	1	1
42.378	1	3	1	1
78.702	0	3	1	1
72.648	1	3	1	1
48.432	0	3	1	1
48.432	0	3	1	3
96.864	0	3	1	1
84.756	1	3	1	1
48.432	0	3	1	2
72.648	1	3	1	1
24.216	1	3	1	1
36.324	1	3	1	1
30.27	1	3	1	1
90.81	1	3	1	3
72.648	0	3	1	1
54.486	1	3	1	1
48.432	0	3	1	1
48.432	1	3	1	1
60.54	1	3	1	1
78.702	1	3	1	1
66.594	0	3	1	2
60.54	0	3	1	1
60.54	0	3	1	1
60.54	0	3	1	1
84.756	1	3	1	3
18.162	1	3	1	1
42.378	1	3	1	1
78.702	1	3	1	3
18.162	1	3	1	1
12.108	0	3	1	1
72.648	0	3	1	1
84.756	0	3	1	1
78.702	0	3	1	1
84.756	0	3	1	1
60.54	1	3	1	1
66.594	1	3	1	1
84.756	1	3	1	1
84.756	1	3	1	1
36.324	0	3	1	2
96.864	0	3	1	1
78.702	0	3	1	1
96.864	0	3	1	1
115.026	1	3	1	1
66.594	0	3	1	1
90.81	0	3	1	3
72.648	0	3	1	3
78.702	1	3	1	1
78.702	0	3	1	3
36.324	0	3	1	3
66.594	0	3	1	1
54.486	1	3	1	1
42.378	1	3	1	1
48.432	0	3	1	1
42.378	1	3	1	3
42.378	0	3	1	1
54.486	1	3	1	1
54.486	1	3	1	1
30.27	1	3	1	3
121.08	1	3	1	1
54.486	0	3	1	1
48.432	0	3	1	1
24.216	0	3	1	1
36.324	1	3	1	1
36.324	0	3	1	1
66.594	0	3	1	1
6.054	0	3	1	1
72.648	0	3	1	1
54.486	1	3	1	3
48.432	1	3	1	1
84.756	1	3	1	1
84.756	1	3	1	1
102.918	0	3	1	1
84.756	0	3	1	1
78.702	1	3	1	1
60.54	1	3	1	1
66.594	0	3	1	1
66.594	0	3	1	1
72.648	1	3	1	1
54.486	1	3	1	1
36.324	1	3	1	2
36.324	1	3	1	3
42.378	1	3	1	2
66.594	0	3	1	1
72.648	1	3	1	1
48.432	0	3	1	2
36.324	0	3	1	2
36.324	0	3	1	1
30.27	1	3	1	3
48.432	1	3	1	1
24.216	1	3	1	1
96.864	0	3	1	1
72.648	1	3	1	1
96.864	1	3	1	1
78.702	0	3	1	1
54.486	0	3	1	1
60.54	1	3	1	1
78.702	0	3	1	1
66.594	0	3	1	1
96.864	0	3	1	1
66.594	0	3	1	1
78.702	0	3	1	1
72.648	1	3	1	3
60.54	1	3	1	1
54.486	1	3	0	1
60.54	0	3	0	1
84.756	1	3	1	1
90.81	1	3	1	1
66.594	0	3	1	1
54.486	1	3	1	1
24.216	1	3	1	1
54.486	1	3	1	1
72.648	1	3	1	1
90.81	0	3	1	1
30.27	1	3	1	1
66.594	0	3	1	1
48.432	0	3	1	1
18.162	1	3	1	1
66.594	1	3	1	1
72.648	0	3	1	1
66.594	1	3	1	1
60.54	0	3	1	1
60.54	1	3	1	1
66.594	1	3	1	2
42.378	1	3	1	1
48.432	0	3	1	1
6.054	0	3	1	1
60.54	1	3	1	3
90.81	0	3	1	2
90.81	0	3	1	1
78.702	1	3	1	1
54.486	1	3	1	3
66.594	0	3	1	1
78.702	0	3	1	1
66.594	0	3	1	1
90.81	0	3	1	1
36.324	1	3	1	1
54.486	0	3	1	1
48.432	0	3	1	1
78.702	1	3	1	1
108.972	1	3	1	1
36.324	1	3	1	1
42.378	1	3	1	1
60.54	0	3	1	2
48.432	0	3	1	1
78.702	0	3	1	1
66.594	1	3	1	2
48.432	1	3	1	3
72.648	0	3	1	1
66.594	1	3	1	1
42.378	0	3	1	1
48.432	1	3	1	3
42.378	1	3	1	1
78.702	0	3	1	1
72.648	1	3	1	1
54.486	1	3	1	2
84.756	1	3	1	1
54.486	0	3	1	1
66.594	1	3	1	1
54.486	0	3	1	1
24.216	1	3	1	1
30.27	0	3	1	1
18.162	0	3	1	1
90.81	1	3	1	1
72.648	1	3	1	2
48.432	0	3	1	1
48.432	0	3	1	1
36.324	0	3	1	1
66.594	1	3	1	1
48.432	0	3	1	1
72.648	1	3	1	1
12.108	1	3	1	1
84.756	1	3	1	1
60.54	0	3	1	1
72.648	0	3	1	3
78.702	0	3	1	1
54.486	0	3	1	2
72.648		3	1	2
72.648	1	3	1	1
78.702	0	3	1	1
36.324	0	3	1	2
30.27	0	3	1	1
66.594	0	3	1	1
60.54	0	3	1
60.54	1	3	1	1
48.432	0	3	1	3
24.216	0	3	1	1
72.648	1	3	1	1
54.486	1	3	1	1
30.27	0	3	1	1
48.432	0	3	1	1
72.648	1	3	1	3
84.756	0	3	1	1
54.486	0	3	1	1
60.54	1	3	1	2
54.486	1	3	1	1
72.648	0	3	1	1
48.432	1	3	0	3
54.486	1	3	1	1
84.756	0	3	1	2
90.81	0	3	1	1
54.486	0	3	1	1
48.432	0	3	1	1
60.54	0	3	1	1
60.54	0	3	1	3
48.432	0	3	1	1
90.81	0	3	1	1
78.702	0	3	1	1
24.216	0	3	1	1
72.648	0	3	1	1
48.432	0	3	1	3
78.702	0	3	1	1
90.81	1	3	1	2
66.594	1	3	1	1
78.702	1	3	1	3
30.27	1	3	1	2
30.27	1	3	1	1
84.756	1	3	1	1
66.594	0	3	1	1
54.486	0	3	1	1
36.324	1	3	1	1
84.756	0	3	1	1
54.486	0	3	1	1
54.486	1	3	1	2
30.27	0	3	1	1
54.486	0	3	1	1
18.162	1	3	1	1
18.162	1	3	1	1
18.162	1	3	1	1
30.27	1	3	1	1
66.594	1	3	1	1
78.702	1	3	1	1
108.972	1	3	1	1
78.702	1	3	1	1
60.54	1	3	1	1
54.486	1	3	1	2
48.432	0	3	1	1
54.486	0	3	1	2
42.378	1	3	1	1
54.486	1	3	1	2
90.81	0	3	1	1
42.378	0	3	1	1
60.54	0	3	1	1
42.378	0	3	1	2
78.702	1	3	1	1
48.432	0	3	1	1
54.486	1	3	1	1
66.594	1	3	1	3
42.378	0	3	1	3
30.27	1	3	1	1
42.378	0	3	1	1
42.378	0	3	1	1
54.486	1	3	1	3
78.702	1	3	1	1
48.432	0	3	1	1
18.162	0	3	1	1
78.702	0	3	1	3
96.864	0	3	1	1
96.864	0	3	1	2
78.702	0	3	1	1
78.702	1	3	1	2
48.432	1	3	1	2
72.648	0	3	1	1
84.756	1	3	1	1
66.594	1	3	1	3
48.432	0	3	1	1
66.594	0	3	1	1
72.648	1	3	1	1
66.594	0	3	1	1
96.864	1	3	1	1
90.81	0	3	1	1
66.594	1	3	1	2
84.756	0	3	1	1
72.648	0	3	1	1
84.756	0	3	1	1
60.54	0	3	1	3
42.378	1	3	1	3
54.486	0	3	1	1
66.594	0	3	1	1
54.486	1	3	1	1
96.864	1	3	1	1
72.648	0	3	1	1
36.324	0	3	1	1
72.648	1	3	1	1
84.756	0	3	1	3
42.378	1	3	1	1
30.27	0	3	1	3
54.486	1	3	1	1
78.702	1	3	1	1
54.486	1	3	1	1
48.432	1	3	1	1
30.27	0	3	1	1
78.702	1	3	1	1
24.216	0	3	1	3
24.216	1	3	1	2
66.594	0	3	1	1
54.486	0	3	1	1
42.378	1	3	1	1
78.702	1	3	1	1
78.702	0	3	1	3
66.594	0	3	1	1
90.81	0	3	1	1
72.648	1	3	1	1
108.972	0	3	1	1
72.648	0	3	1	1
66.594	0	3	1	1
78.702	1	3	1	1
60.54	1	3	1	1
78.702	0	3	1	1
72.648	0	3	1	1
66.594	1	3	1	1
78.702	0	3	1	3
78.702	0	3	1	2
96.864	0	3	1	1
72.648	1	3	1	1
72.648	1	3	1	1
72.648	0	3	1	2
60.54	0	3	1	1
102.918	1	3	1	1
96.864	0	3	1	1
78.702	0	3	1	3
54.486	1	3	1	1
42.378	1	3	1	1
84.756	0	3	1	2
66.594	1	3	1	1
60.54	1	3	1	1
48.432	0	3	1	1
48.432	1	3	1	1
96.864	1	3	1	1
60.54	0	3	1	1
36.324	1	3	1	1
60.54	1	3	1	2
66.594	0	3	1	1
36.324	1	3	1	1
42.378	1	3	1	1
66.594	0	3	1	2
42.378	0	3	1	3
60.54	0	3	1	1
96.864	0	3	1	1
54.486	1	3	1	1
66.594	0	3	1	1
30.27	1	3	1	3
78.702	1	3	1	1
54.486	1	3	1	1
48.432	1	3	1	1
48.432	0	3	1	1
199.782	1	3	1	1
60.54	1	3	1	2
90.81	0	3	1	1
84.756	0	3	1	3
72.648	0	3	1	3
66.594	1	3	1	3
90.81	1	3	1	1
66.594	0	3	1	1
90.81	1	3	1	1
84.756	0	3	1	2
54.486	0	3	1	1
72.648	1	3	1	1
60.54	1	3	1	2
54.486	1	3	1	1
84.756	0	3	1	1
60.54	0	3	1	1
36.324	1	3	1	1
72.648	1	3	1	1
72.648	1	3	1	1
72.648	0	3	1	1
96.864	0	3	1	1
90.81	1	3	1	1
60.54	0	3	1	1
18.162	1	3	1	1
60.54	1	3	1	1
72.648	1	3	1	1
72.648	1	3	1	1
54.486	1	3	1	1
90.81	0	3	1	1
54.486	0	3	1	1
78.702	1	3	1	1
54.486	0	3	1	1
72.648	0	3	1	1
48.432	1	3	1	1
54.486	1	3	1	2
54.486	0	3	0	1
72.648	0	3	1	1
60.54	0	3	1
84.756	0	3	1	1
78.702	0	3	0	1
78.702	0	3	1	2
90.81	0	3	1	1
133.188	1	3	1	1
102.918	0	3	1	1
60.54	1	3	1	1
72.648	0	3	1	1
96.864	1	3	1	1
54.486	0	3	0	1
84.756	1	3	1	2
72.648	1	3	1	1
36.324	0	3	1	1
24.216	0	3	1	3
66.594	0	3	1
78.702	0	3	1
54.486	1	3	1
42.378	1	3	1	1
42.378	0	3	1	1
42.378	0	3	1	1
36.324	0	3	0	1
66.594	1	3	1	2
30.27	0	3	1	1
18.162	0	3	0	1
30.27	0	3	1	1
66.594	0	3	1	2
84.756	0	3	1	1
48.432	1	3	1	1
60.54	0	3	1	1
72.648	0	3	1	1
84.756	1	3	1	1
60.54	1	3	1	1
54.486	1	3	1	1
36.324	1	3	1	3
30.27	0	3	1	3
24.216	0	3	1	1
84.756	0	3	1	1
48.432	0	3	1	2
30.27	0	3	1	1
42.378	1	3	0	1
72.648	1	3	1	1
72.648	1	3	1	1
66.594	0	3	1	1
72.648	1	3	1	1
72.648	1	3	1	1
66.594	0	3	1	1
30.27	0	3	1	2
54.486	0	3	1	1
66.594	1	3	1	1
54.486	0	3	1	1
36.324	0	3	1	1
12.108	1	3	1	1
48.432	0	3	1	3
60.54	0	3	1	2
42.378	0	3	1	1
48.432	1	3	1	1
48.432	0	3	1	1
54.486	1	3	1	1
60.54	1	3	1
78.702	1	3	1	1
72.648	0	3	1	1
54.486	0	3	1	2
60.54	0	3	1	1
90.81	1	3	1
48.432	1	3	1	1
54.486	0	3	0	1
30.27	1	3	1	1
42.378	0	3	1	1
54.486	0	3	1	3
36.324	1	3	1	1
60.54	1	3	1	1
72.648	0	3	1	1
60.54	0	3	1	1
72.648	0	3	1	1
36.324	0	3	1	1
42.378	1	3	1	1
18.162	0	3	1	3
18.162	0	3	1	1
12.108	0	3	1	3
42.378	0	3	1	1
48.432	1	3	1	1
60.54	0	3	1	1
84.756	0	3	1	1
48.432	0	3	1	1
72.648	1	3	1	1
66.594	1	3	1	2
66.594	0	3	1	1
78.702	1	3	1	1
48.432	1	3	1	3
84.756	1	3	1	3
60.54	0	3	1	1
72.648	0	3	1	2
66.594	1	3	1	1
90.81	1	3	1	1
78.702	0	3	1	3
18.162	0	3	1	1
60.54	0	3	1	1
84.756	1	3	1	1
60.54	0	3	1	1
30.27	1	3	1	1
30.27	0	3	1	1
36.324	0	3	1	1
18.162	1	3	1	3
36.324	0	3	1	1
12.108	1	3	1	1
60.54	0	3	1	1
54.486	1	3	1	2
72.648	0	3	1	1
54.486	0	3	1	1
66.594	1	3	1	1
60.54	0	3	1	2
96.864	0	3	1	2
72.648	0	3	1	1
60.54	1	3	1	1
66.594	0	3	1	1
60.54	1	3	1	2
72.648	0	3	1	3
78.702	0	3	1	2
66.594	0	3	1	1
72.648	1	3	1	1
48.432	0	3	1	1
48.432	0	3	1	1
42.378	0	3	1	1
72.648	0	3	1	1
90.81	0	3	1	3
54.486	1	3	1	1
90.81	1	3	1	1
72.648	0	3	1	1
72.648	0	3	1	1
54.486	0	3	1	1
30.27	0	3	1	1
66.594	1	3	1	1
60.54	0	3	1	1
60.54	0	3	1	1
36.324	1	3	0	1
72.648	0	3	1	1
90.81	0	3	1	1
90.81	1	3	1
84.756	0	3	1	1
84.756	1	3	1	1
78.702	0	3	1	1
48.432	0	3	1	1
78.702	1	3	1	2
72.648	0	3	1	1
30.27	1	3	1	1
36.324	1	3	1	1
42.378	0	3	1	1
48.432	0	3	1	1
36.324	0	3
30.27	0	3	1	1
66.594	1	3	1	1
48.432	0	3	1	1
42.378	1	3	1	2
42.378	1	3	1	1
42.378	0	3	1	1
24.216	1	3	1	1
42.378	0	3	1	1
60.54	0	3	1	1
66.594	0	3	1	1
121.08	1	3	1	1
66.594	1	3	1	1
78.702	1	3	1	1
30.27	0	3	1	1
48.432	1	3	1	1
84.756	0	3	1	1
78.702	0	3	1	3
102.918	0	3	1	1
108.972	1	3	1	1
66.594	0	3	1	1
66.594	1	3	1	1
24.216	0	3	1	1
36.324	1	3	1	2
36.324	1	3	1	1
72.648	0	3	1	1
60.54	1	3	1	1
66.594	0	3	0	1
60.54	1	3	1	1
78.702	0	3	1	1
60.54	1	3	1	1
48.432	1	3	1	1
48.432	0	3	1	1
42.378	0	3	1	1
78.702	0	3	1	1
78.702	1	3	1	1
78.702	0	3	1	1
48.432	0	3	1	2
90.81	1	3	1	3
72.648	1	3	1	1
72.648	1	3	1	2
60.54	1	3	1	1
66.594	0	3	1	1
24.216	0	3	1	1
36.324	1	3	1	1
78.702	0	3	1	1
78.702	1	3	1	1
78.702	1	3	1	3
66.594	0	3	1	1
42.378	1	3	1	1
72.648	1	3	1	1
96.864	0	3	1	1
96.864	0	3	1	1
84.756	1	3	1	1
48.432	0	3	1	1
72.648	1	3	1	2
66.594	0	3	1	1
72.648	0	3	1	1
66.594	1	3	1	1
72.648	1	3	1	1
60.54	1	3	1	1
72.648	0	3	1	1
60.54	1	3	1	1
84.756	0	3	1	1
72.648	1	3	1	1
54.486	0	3	1	2
54.486	0	3	1
54.486	1	3	1	2
66.594	1	3	1	1
42.378	1	3	1	1
48.432	1	3	1	1
48.432	0	3	1	1
48.432	1	3	1
42.378	0	3	1	1
42.378	1	3	1	1
60.54	1	3	1	1
54.486	1	3	1	1
60.54	1	3	1	1
48.432	1	3	1	1
60.54	1	3	1	1
54.486	1	3	1	3
54.486	0	3	1	1
54.486	0	3	1	3
48.432	0	3	1	1
42.378	0	3	1	3
42.378	0	3	1	1
54.486	1	3	1	1
36.324	1	3	1	1
72.648	0	3	1	1
54.486	1	3	1	1
78.702	0	3	1	1
54.486	0	3	1	3
78.702	0	3	1	2
72.648	0	3	1	1
84.756	1	3	1	1
78.702	0	3	1	3
36.324	0	3	1	3
66.594	1	3	1	1
66.594	0	3	1	1
84.756	1	3	1	1
54.486	1	3	1	1
60.54	1	3	1	1
48.432	0	3	1	1
60.54	0	3	1	1
66.594	0	3	1	2
30.27	1	3	1	1
48.432	1	3	1	1
48.432	1	3	1	1
60.54	1	3	1	1
66.594	1	3	1	2
54.486	1	3	1	1
54.486	1	3	1	1
72.648	0	3	1	1
90.81	1	3	1	2
72.648	1	3	1	3
66.594	0	3	1	1
66.594	1	3	1	1
60.54	0	3	1	1
78.702	1	3	1
90.81	0	3	1	1
54.486	1	3	1	1
36.324	1	3	1	1
30.27	1	3	1	1
72.648	1	3	1	3
60.54	0	3	1
66.594	1	3	1	1
96.864	1	3	1	1
72.648	0	3	1	2
36.324	0	3	1	1
48.432	1	3	1	1
30.27	0	3	1	1
54.486	0	3	1	3
24.216	1	3	1	1
48.432	1	3	1	1
54.486	1	3	1	1
54.486	1	3	1	1
48.432	0	3	1	1
48.432	0	3	1	1
78.702	1	3	1	1
48.432	1	3	1	1
60.54	0	3	1	3
60.54	1	3	1	1
54.486	0	3	1	1
48.432	0	3	1	1
42.378	1	3	1	3
66.594	1	3	1	1
66.594	0	3	1	1
48.432	0	3	1	1
48.432	1	3	1	1
48.432	0	3	1	1
36.324	1	3	1	1
60.54	1	3	1	1
54.486	0	3	1	1
42.378	1	3	1	1
42.378	0	3	1	1
24.216	1	3	1	1
30.27	0	3	1	1
36.324	1	3	1	1
66.594	0	3	1	2
36.324	0	3	1	1
48.432	1	3	1	1
42.378	0	3	1	1
48.432	0	3	1	1
54.486	1	3	1	1
30.27	1	3	1	1
18.162	0	3	1	1
24.216	1	3	1	1
36.324	0	3	1	1
54.486	0	3	1	1
90.81	0	3	1	1
48.432	0	3	1	1
48.432	1	3	1	1
66.594	1	3	1	1
66.594	1	3	1	1
66.594	0	3	1	1
60.54	1	3	1	3
54.486	1	3	1	1
60.54	0	3	1	1
48.432	0	3	1	1
66.594	0	3	1	1
54.486	1	3	1	1
66.594	1	3	1	3
54.486	0	3	1	1
48.432	0	3	1	1
78.702	1	3	1	2
66.594	0	3	1	1
66.594	1	3	1	1
66.594	0	3	1	1
36.324	0	3	1	2
30.27	0	3	1	1
42.378	1	3	1	1
78.702	0	3	1	1
54.486	1	3	1	1
66.594	0	3	1	1
36.324	1	3	1	2
60.54	1	3	1	1
48.432	0	3	1	1
72.648	1	3	1	1
54.486	1	3	1	1
48.432	0	3	1	1
54.486	1	3	1	3
60.54	0	3	1	1
36.324	1	3	1	1
42.378	1	3	1	3
36.324	1	3	1	3
60.54	0	3	1	1
30.27	0	3	1	1
30.27	1	3	1	3
42.378	1	3	1	1
66.594	1	3	1	3
54.486	1	3	1	3
78.702	1	3	1	1
60.54	1	3	1
48.432	1	3	1	3
72.648	1	3	1	3
60.54	1	3	1	1
66.594	1	3	1	1
54.486	1	3	1	1
90.81	0	3	1	3
72.648	1	3	1	1
66.594	0	3	1	1
72.648	0	3	1	1
96.864	0	3	1	1
66.594	0	3	1	1
66.594	0	3	1	1
78.702	1	3	1	1
78.702	1	3	1	1
72.648	1	3	1	2
78.702	1	3	1	1
78.702	1	3	1	1
84.756	0	3	1	1
60.54	1	3	1	1
66.594	1	3	1	1
60.54	1	3	1	1
66.594	0	3	1	1
60.54	0	3	1	1
54.486	0	3	1	1
66.594	0	3	1	1
72.648	0	3	1	1
102.918	0	3	1	3
54.486	0	3	1	2
66.594	0	3	1	1
84.756	1	3	1	1
54.486	1	3	1	3
66.594	1	3	1	2
84.756	0	3	1	1
78.702	0	3	1	1
48.432	1	3	1	3
60.54	1	3	1	3
42.378	0	3	1	1
66.594	0	3	1	1
54.486	0	3	1	1
36.324	0	3	0	1
36.324	1	3	1	1
42.378	1	3	1	1
42.378	1	3	1	2
36.324	1	3	1	1
42.378	1	3	1	1
42.378	0	3	1	1
54.486	0	3	1	1
42.378	1	3	1	1
36.324	0	3	1	1
36.324	0	3	1	1
54.486	1	3	1	2
24.216	1	3	1	3
36.324	1	3	1	3
42.378	1	3	1	1
60.54	1	3	1	2
42.378	1	3	1	1
66.594	1	3	1	1
36.324	0	3	1	1
48.432	1	3	1	1
54.486	0	3	1	1
60.54	1	3	1	1
48.432	0	3	1	1
42.378	1	3	1	1
36.324	1	3	1	3
60.54	0	3	1	1
30.27	1	3	1	1
48.432	1	3	1	1
42.378	0	3	1	2
72.648	1	3	1	1
54.486	0	3	1	1
72.648	1	3	1	1
54.486	1	3	1	1
96.864	1	3	1	1
72.648	1	3	1
90.81	0	3	1	1
66.594	0	3	1	3
54.486	0	3	1	1
60.54	1	3	1	1
84.756	0	3	1	1
72.648	0	3	1	1
72.648	1	3	1	3
36.324	0	3	1	1
36.324	1	3	1	3
18.162	0	3	1	1
72.648	0	3	1	1
72.648	1	3	1	1
84.756	1	3	1	1
96.864	0	3	1	1
78.702	1	3	1	1
66.594	0	3	1	1
54.486	1	3	1	1
48.432	1	3	1	1
72.648	0	3	1	2
84.756	1	3	1	1
54.486	1	3	1	2
48.432	1	3	1	1
66.594	0	3	1	1
60.54	1	3	1	1
84.756	1	3	1	1
78.702	0	3	1	1
96.864	0	3	1	1
72.648	1	3	1	1
60.54	0	3	1	2
78.702	0	3	1	1
72.648	1	3	1	1
72.648	0	3	1	3
42.378	1	3	1	1
42.378	0	3	1	1
60.54	1	3	1	1
42.378	0	3	1	1
78.702	1	3	1	1
66.594	0	3	1	1
42.378	1	3	1	1
48.432	1	3	1	1
72.648	0	3	1	1
54.486	1	3	1	2
42.378	1	3	1	1
84.756	0	3	1	1
102.918	0	3	1	1
72.648	0	3	1	1
66.594	0	3	1	1
66.594	1	3	1	1
72.648	0	3	1	3
72.648	1	3	1	1
84.756	1	3	1	1
84.756	1	3	1	1
96.864	1	3	1	3
96.864	1	3	1
60.54	0	3	1	1
78.702	0	3	1	1
78.702	1	3	1	1
66.594	1	3	1	1
72.648	0	3	1	1
66.594	0	3	1	1
54.486	1	3	1	1
48.432	0	3	1	1
84.756	0	3	1	1
72.648	1	3	1	2
96.864	1	3	1	1
90.81	0	3	1	1
66.594	0	3	1	1
60.54	1	3	1	1
78.702	1	3	1	1
60.54	0	3	1	2
60.54	1	3	1	1
84.756	0	3	1	1
78.702	1	3	1	1
48.432	0	3	1	1
42.378	1	3	1	1
48.432	1	3	1	1
84.756	1	3	1	1
84.756	1	3	1	1
90.81	1	3	1	1
90.81	1	3	1	1
78.702	0	3	1	1
72.648	0	3	1	1
108.972	1	3	1	1
78.702	0	3	1	1
60.54	1	3	1	1
60.54	1	3	1	1
72.648	0	3	1	1
30.27	1	3	1	1
54.486	1	3	1	1
48.432	0	3	1	1
66.594	0	3	1	1
54.486	0	3	1	1
54.486	1	3	1	1
66.594	1	3	1	1
84.756	1	3	1	1
96.864	0	3	1	1
72.648	0	3	1	1
60.54	0	3	1	1
72.648	0	3	1	1
90.81	0	3	1	1
66.594	0	3	1	1
54.486	0	3	1	3
78.702	0	3	1	1
78.702	1	3	1	1
60.54	0	3	1	1
90.81	1	3	1	1
72.648	0	3	1	1
66.594	0	3	1	3
54.486	1	3	1	1
[truncated: 9,830 more rows]
